# Supplementary material for: A Flexible, Large-Scale Sensing Array with Low-Power In-Sensor Intelligence
Source: Research (Wash D C). 2024 Nov 13;7:0497. doi: 10.34133/research.0497 (PMC11558032; doi:10.34133/research.0497)
Supplement: Supplementary 1 — Figs. S1 to S20 Movie S1 [file research.0497.f1.zip]

Archive with 2 entries (2 files):
- Movie S1.mp4
- Re - SI - Sensing Array with In-sensor Intelligence.pdf
